# Supplementary material for: Direct and indirect effects of coaching leadership style on athlete engagement
Source: Front Psychol. 2025 Sep 17;16:1531049. doi: 10.3389/fpsyg.2025.1531049 (PMC12484193; doi:10.3389/fpsyg.2025.1531049)
Supplement: Supplementary file 1 [file Table_1.XLSX]

## Sheet: 8次
Number	Sex	Age	Sporting events	Often	Sport level	D1	A2	D3	A4	D5	A6	D7	A8	D9	A10	D-1	A-1	D-1-1	A-1-1	Y1	Y2	Y3	Y4	Y5	Y6	Y7	Y8	Y9	Y10	Y11	Y12	Y13	Y14	Y15	Y16	confidence	vitality	dedication	enthusiasm	Y-1	Y-1-1	T1	S2	T3	S4	T5	S6	T7	S8
23	2	13	射击	4	4	1	2	3	1	3	2	3	2	1	4	11	11	2.2	2.2	4	3	5	3	5	4	5	4	3	3	5	4	2	4	5	2	3.5	3.5	5	3.25	59	15.25	5	1	5	4	3	5	5	3
31	2	13	射击	1	4	3	1	3	3	3	3	4	2	3	4	16	13	3.2	2.6	3	4	4	3	4	5	4	5	4	5	5	5	4	4	5	5	3.75	4.5	4.5	4.5	64	17.25	3	3	3	3	4	3	4	3
38	1	13	举重	2	4	5	1	5	1	5	1	5	1	5	1	25	5	5	1	5	5	5	5	5	5	5	5	5	5	5	5	5	5	5	5	5	5	5	5	75	20	5	1	5	3	5	3	5	3
68	2	13	艺术体操	6	2	2	1	2	2	2	2	1	1	4	2	11	8	2.2	1.6	2	3	3	2	3	2	2	2	2	3	3	2	2	3	4	2	2.25	2.75	3	2	38	10	4	2	4	3	3	3	3	3
72	2	13	艺术体操	6	2	4	2	4	4	4	2	5	2	4	4	21	14	4.2	2.8	5	5	5	4	5	5	5	5	5	5	5	4	5	5	5	3	5	5	5	4	73	19	4	2	3	3	4	4	5	3
75	2	13	艺术体操	6	2	3	1	3	2	2	1	3	2	2	1	13	7	2.6	1.4	2	3	3	2	2	3	3	2	3	3	3	2	1	3	4	2	2	3	3.25	2	39	10.25	4	1	4	4	4	4	4	4
119	2	13	射击	1	4	1	1	1	1	1	1	2	1	3	1	8	5	1.6	1	2	1	1	1	1	2	2	2	1	2	2	2	2	1	2	1	1.5	1.5	1.75	1.5	24	6.25	2	2	2	3	2	2	2	2
161	2	13	艺术体操	5	2	3	1	3	5	3	5	3	5	2	2	14	18	2.8	3.6	3	2	2	1	2	2	3	2	2	1	2	2	2	2	5	2	2.25	1.75	3	1.75	33	8.75	4	2	3	5	3	4	3	3
182	2	13	曲棍球	4	4	5	1	5	1	5	1	5	1	5	1	25	5	5	1	5	5	5	5	5	5	5	5	5	5	5	5	5	5	5	5	5	5	5	5	75	20	5	1	5	5	5	5	5	5
184	2	13	曲棍球	5	4	5	1	2	1	3	1	4	1	4	1	18	5	3.6	1	5	4	5	4	4	4	5	4	4	4	4	5	4	5	5	4	4.25	4.25	4.75	4.25	66	17.5	4	1	4	3	5	2	4	2
187	2	13	艺术体操	6	2	4	2	4	2	4	1	5	2	5	2	22	9	4.4	1.8	3	5	3	2	2	4	3	2	3	4	2	2	2	4	4	3	2.5	4.25	3	2.25	45	12	3	1	3	3	3	2	4	3
189	2	13	曲棍球	5	4	3	1	3	2	4	2	5	3	4	3	19	11	3.8	2.2	2	4	4	4	2	3	4	4	2	4	3	3	3	4	5	4	2.25	3.75	4	3.75	51	13.75	4	2	3	3	4	2	4	3
190	2	13	曲棍球	5	4	5	1	3	3	4	2	3	1	4	4	19	11	3.8	2.2	5	5	5	5	5	5	5	5	5	5	5	5	5	5	5	5	5	5	5	5	75	20	4	3	4	3	3	2	5	2
194	1	13	举重	2	4	5	3	4	1	5	1	5	1	5	5	24	11	4.8	2.2	4	3	5	5	3	4	5	5	3	5	4	5	3	3	5	5	3.25	3.75	4.75	5	62	16.75	5	1	5	4	2	1	4	1
199	2	13	曲棍球	5	4	1	1	1	3	3	1	4	2	4	3	13	10	2.6	2	3	4	4	5	4	4	5	4	4	4	3	4	3	2	4	4	3.5	3.5	4	4.25	57	15.25	4	3	4	3	4	3	4	2
220	1	13	射击	2	4	5	1	5	1	5	1	5	1	5	1	25	5	5	1	5	5	5	5	5	5	5	5	5	5	5	5	5	4	5	5	5	4.75	5	5	74	19.75	5	1	5	3	5	1	5	4
225	2	13	艺术体操	5	3	4	3	5	4	4	3	3	4	4	2	20	16	4	3.2	3	3	4	3	3	3	3	3	3	4	4	3	3	4	4	3	3	3.5	3.75	3	50	13.25	4	1	4	4	5	4	4	4
20	2	14	射击	1	4	5	1	4	2	4	2	4	1	4	1	21	7	4.2	1.4	4	4	4	5	5	3	4	4	5	5	5	4	4	4	5	5	4.5	4	4.5	4.5	65	17.5	4	2	5	4	5	3	4	2
95	1	14	射击	1	4	5	1	4	1	5	1	4	1	5	1	23	5	4.6	1	3	4	4	3	4	5	4	5	4	5	5	5	3	3	5	4	3.5	4.25	4.5	4.25	62	16.5	4	1	5	1	5	1	4	2
133	1	14	10米气步枪	1	4	5	1	5	1	5	3	3	1	5	1	23	7	4.6	1.4	5	5	4	4	3	5	5	5	5	4	4	4	3	4	5	5	4	4.5	4.5	4.5	65	17.5	5	1	5	4	4	3	4	1
163	2	14	射击	1	4	5	1	3	1	5	1	5	1	4	1	22	5	4.4	1	5	5	5	5	5	5	5	5	5	5	5	5	5	5	5	5	5	5	5	5	75	20	4	1	5	3	4	3	4	3
165	2	14	艺术体操	6	2	3	3	2	2	2	2	3	3	2	3	12	13	2.4	2.6	3	4	3	2	2	2	2	3	2	3	3	2	2	2	4	3	2.25	2.75	3	2.5	39	10.5	3	1	3	2	4	2	4	3
183	2	14	曲棍球	5	3	5	1	2	1	4	1	4	1	4	1	19	5	3.8	1	4	4	4	4	3	4	4	4	3	4	4	5	4	4	5	4	3.5	4	4.25	4.25	60	16	4	1	4	3	4	1	4	1
211	2	14	跨栏	1	4	4	1	4	3	4	1	2	1	5	2	19	8	3.8	1.6	3	3	4	3	2	4	4	3	2	3	3	4	4	4	4	3	2.75	3.5	3.75	3.25	50	13.25	4	3	3	1	4	4	4	4
218	2	14	跨栏	1	4	4	1	4	1	3	1	4	4	4	1	19	8	3.8	1.6	4	3	4	5	3	3	4	4	3	4	4	4	3	3	4	4	3.25	3.25	4	4.25	55	14.75	1	1	3	3	4	1	3	2
268	1	14	散打	5	2	5	1	5	1	4	2	5	3	4	3	23	10	4.6	2	5	5	5	5	5	4	5	5	4	4	5	5	4	4	5	5	4.5	4.25	5	5	70	18.75	5	4	4	5	5	5	5	5
271	1	14	武术散打	2	4	5	2	5	1	5	1	5	5	5	3	25	12	5	2.4	5	5	5	5	5	5	5	5	5	5	5	5	5	5	5	5	5	5	5	5	75	20	5	3	5	3	5	3	4	3
272	1	14	武术散打	8	3	3	1	3	2	2	1	3	2	3	2	14	8	2.8	1.6	3	3	3	3	3	3	3	3	3	3	3	3	3	3	3	3	3	3	3	3	45	12	3	2	3	2	3	2	3	2
274	2	14	散打	3	2	5	1	4	1	4	1	3	3	4	1	20	7	4	1.4	3	4	4	4	4	4	4	4	2	3	4	4	2	3	5	4	2.75	3.5	4.25	4	54	14.5	3	3	4	3	4	4	4	3
291	2	14	散打	1	4	2	1	3	1	4	1	5	1	5	3	19	7	3.8	1.4	4	4	4	3	5	4	5	5	5	4	5	5	5	5	5	5	4.75	4.25	4.75	4.5	68	18.25	4	3	4	4	4	3	5	4
19	1	15	气手枪射击	1	4	5	1	5	1	4	1	5	1	5	1	24	5	4.8	1	3	5	5	3	3	5	5	5	2	5	5	5	3	5	5	5	2.75	5	5	4.5	64	17.25	5	1	5	4	5	1	5	3
33	2	15	10米气步枪	2	4	5	1	5	1	5	1	5	1	5	1	25	5	5	1	5	5	4	5	5	3	5	5	5	5	5	5	5	5	5	5	5	4.5	4.75	5	72	19.25	5	2	5	4	4	3	5	4
39	1	15	散打	2	4	5	2	5	1	5	3	5	2	5	3	25	11	5	2.2	1	5	5	5	5	5	5	5	5	5	5	5	5	5	5	5	4	5	5	5	71	19	2	2	2	2	2	2	2	2
80	2	15	艺术体操	8	2	4	2	4	3	5	3	4	2	5	3	22	13	4.4	2.6	5	3	5	2	5	1	5	1	2	1	4	1	5	5	5	1	4.25	2.5	4.75	1.25	50	12.75	4	4	5	3	5	4	5	5
108	2	15	艺术体操	7	2	4	1	5	3	4	1	5	3	4	1	22	9	4.4	1.8	3	4	4	2	4	4	4	4	3	4	4	4	4	4	4	4	3.5	4	4	3.5	56	15	4	4	5	5	4	4	4	4
116	2	15	艺术体操	11	2	4	3	4	2	3	3	2	3	4	4	17	15	3.4	3	3	3	3	3	4	3	3	3	4	3	3	3	4	3	3	2	3.75	3	3	2.75	48	12.5	4	3	4	3	3	3	3	2
127	1	15	射击	1	4	5	1	5	1	5	1	5	3	5	1	25	7	5	1.4	5	5	5	5	5	5	5	5	5	5	5	5	5	5	5	5	5	5	5	5	75	20	5	3	5	4	5	2	5	1
134	1	15	100米	3	4	5	1	4	1	5	1	3	1	5	3	22	7	4.4	1.4	5	5	5	5	5	5	5	5	5	5	5	5	5	5	5	5	5	5	5	5	75	20	5	1	5	5	5	5	5	5
173	2	15	曲棍球	5	2	5	1	5	2	5	1	5	1	5	3	25	8	5	1.6	4	5	4	5	4	4	5	5	4	5	5	5	3	5	5	4	3.75	4.75	4.75	4.75	68	18	4	2	2	2	5	4	5	3
176	2	15	曲棍球	2	4	3	1	3	2	4	1	5	2	3	1	18	7	3.6	1.4	2	3	4	4	2	4	3	4	3	4	4	4	1	3	5	5	2	3.5	4	4.25	50	13.75	5	1	4	3	5	1	3	1
178	2	15	曲棍球	4	2	5	1	4	1	4	1	5	3	4	5	22	11	4.4	2.2	3	5	5	4	4	4	4	4	4	4	5	4	3	4	5	5	3.5	4.25	4.75	4.25	62	16.75	4	3	4	3	3	3	5	3
179	2	15	曲棍球	5	2	4	2	4	3	3	1	5	1	5	3	21	10	4.2	2	4	4	5	3	4	4	4	5	4	4	5	5	4	4	5	5	4	4	4.75	4.5	64	17.25	5	4	5	5	5	3	4	4
191	2	15	曲棍球	5	4	5	1	3	3	4	2	3	1	4	4	19	11	3.8	2.2	5	5	5	5	5	5	5	5	3	5	5	5	3	4	5	4	4	4.75	5	4.75	70	18.5	4	1	4	4	5	3	4	3
203	1	15	十米气步枪	4	4	5	1	3	3	4	1	5	1	5	1	22	7	4.4	1.4	5	5	5	5	5	5	5	5	5	5	5	5	5	5	5	5	5	5	5	5	75	20	5	1	5	5	5	1	5	1
214	2	15	垒球	5	4	5	1	5	1	5	1	5	1	5	1	25	5	5	1	5	5	5	5	5	5	5	5	5	5	5	5	5	5	5	5	5	5	5	5	75	20	5	1	5	3	5	1	5	3
241	1	15	跆拳道	4	4	3	3	3	3	3	3	3	3	3	3	15	15	3	3	3	3	3	3	3	3	3	3	3	3	3	3	3	3	3	3	3	3	3	3	45	12	4	4	4	4	4	2	4	4
247	2	15	皮划艇静水	2	2	4	1	5	1	3	1	5	1	3	4	20	8	4	1.6	3	2	3	2	2	3	5	4	3	1	5	5	3	4	5	5	2.75	2.5	4.5	4	50	13.75	2	2	4	3	4	2	4	1
267	2	15	散打	4	4	3	5	4	5	5	1	4	1	5	1	21	13	4.2	2.6	5	5	5	5	5	5	5	5	5	5	5	5	5	5	5	5	5	5	5	5	75	20	5	3	5	5	5	5	5	5
273	2	15	散打	1	4	5	1	4	1	4	1	3	3	4	1	20	7	4	1.4	4	4	3	3	3	4	4	4	3	3	3	4	2	3	5	4	3	3.5	3.75	3.75	52	14	4	4	4	4	4	4	4	4
277	1	15	散打	3	3	5	1	5	1	5	1	5	1	5	1	25	5	5	1	5	4	5	5	5	5	5	5	5	5	5	5	5	5	5	5	5	4.75	5	5	74	19.75	5	1	5	5	5	1	5	1
294	2	15	武术套路	4	4	4	2	4	2	4	2	4	2	4	1	20	9	4	1.8	3	4	4	4	4	4	4	4	4	4	4	4	4	4	4	4	3.75	4	4	4	59	15.75	4	2	3	3	4	3	4	3
295	1	15	摔跤	1	4	5	4	5	4	5	3	5	1	5	5	25	17	5	3.4	5	5	5	5	5	5	5	5	4	5	5	5	4	5	5	5	4.5	5	5	5	73	19.5	5	3	4	4	5	2	5	2
300	1	15	跆拳道	5	4	4	4	3	2	3	3	3	3	3	2	16	14	3.2	2.8	4	3	4	3	4	3	3	3	3	3	3	4	3	3	5	3	3.5	3	3.75	3.25	51	13.5	4	3	4	3	4	3	4	3
28	1	16	空手道	4	2	2	1	2	1	1	1	1	1	1	1	7	5	1.4	1	2	4	3	3	4	4	3	3	3	3	4	4	3	4	4	4	3	3.75	3.5	3.5	51	13.75	4	4	5	4	5	5	5	5
60	1	16	散打	5	4	3	1	2	1	3	1	4	1	3	3	15	7	3	1.4	4	5	5	5	5	5	5	5	5	5	5	5	5	5	5	5	4.75	5	5	5	74	19.75	5	4	4	4	4	4	4	4
78	1	16	散打	2	4	3	2	4	3	3	2	4	3	2	2	16	12	3.2	2.4	4	3	4	3	4	3	4	2	3	3	4	3	4	3	4	4	3.75	3	4	3	51	13.75	4	3	3	3	4	3	4	3
86	2	16	艺术体操	7	2	4	1	4	1	4	1	3	1	5	1	20	5	4	1	4	3	3	3	4	3	3	3	3	3	5	2	2	4	5	3	3.25	3.25	4	2.75	50	13.25	3	3	4	3	4	3	4	3
90	1	16	射击	1	4	2	1	3	1	5	2	3	2	5	5	18	11	3.6	2.2	5	5	5	5	5	5	5	5	5	5	5	5	5	5	5	5	5	5	5	5	75	20	5	3	5	5	5	1	5	3
100	1	16	武术散打	3	2	2	1	3	1	3	2	4	2	4	1	16	7	3.2	1.4	3	4	4	5	3	4	4	4	4	4	4	4	4	4	5	5	3.5	4	4.25	4.5	60	16.25	4	4	4	3	3	3	4	3
103	1	16	散打	3	3	4	1	3	1	4	1	4	1	4	1	19	5	3.8	1	4	4	4	3	3	4	4	5	3	5	4	4	4	4	5	4	3.5	4.25	4.25	4	60	16	4	2	4	3	4	3	5	5
115	2	16	艺术体操	11	2	2	3	3	1	2	3	3	3	3	2	13	12	2.6	2.4	2	2	3	2	2	2	3	3	3	2	3	2	2	4	4	3	2.25	2.5	3.25	2.5	39	10.5	3	3	4	4	3	3	4	4
130	2	16	艺术体操	7	2	4	2	4	3	4	4	4	2	4	3	20	14	4	2.8	4	4	4	4	4	4	4	4	4	4	4	4	3	5	5	4	3.75	4.25	4.25	4	61	16.25	4	4	4	4	4	4	4	4
140	2	16	武术套路	10	2	4	1	3	2	5	1	4	2	3	2	19	8	3.8	1.6	4	4	4	3	4	4	4	4	5	4	4	3	4	4	5	4	4.25	4	4.25	3.5	60	16	4	4	5	5	5	5	4	5
147	1	16	武术套路	5	4	2	3	2	1	3	2	3	5	4	5	14	16	2.8	3.2	5	5	5	5	5	3	5	3	3	5	5	3	5	4	5	3	4.5	4.25	5	3.5	66	17.25	4	1	5	5	5	5	4	5
148	1	16	武术套路	9	4	2	3	3	4	2	4	2	3	2	3	11	17	2.2	3.4	5	4	5	4	5	4	4	4	4	4	4	4	4	4	4	4	4.5	4	4.25	4	63	16.75	5	2	5	4	4	4	4	4
149	1	16	足球	6	4	5	1	5	1	5	1	5	1	5	1	25	5	5	1	4	5	5	5	5	5	5	5	5	5	5	5	5	5	5	5	4.75	5	5	5	74	19.75	5	1	5	5	5	3	5	1
150	1	16	柔道	5	4	4	1	3	1	5	1	5	1	5	1	22	5	4.4	1	2	4	5	1	5	4	5	5	5	5	5	5	5	4	5	5	4.25	4.25	5	4	65	17.5	5	4	5	1	5	1	5	4
152	1	16	武术	8	4	4	1	3	1	3	2	4	2	3	1	17	7	3.4	1.4	5	4	5	4	5	4	5	5	3	4	5	5	5	2	5	4	4.5	3.5	5	4.5	66	17.5	2	1	4	4	4	4	4	2
154	2	16	足球	6	4	4	1	2	2	3	1	4	2	3	2	16	8	3.2	1.6	2	3	3	4	3	4	3	4	3	4	3	4	3	3	4	4	2.75	3.5	3.25	4	50	13.5	3	3	4	5	2	3	4	4
155	1	16	自由式摔跤	4	4	3	3	3	1	5	1	5	1	5	3	21	9	4.2	1.8	3	3	3	3	3	3	3	3	3	3	3	5	4	3	3	5	3.25	3	3	4	48	13.25	5	5	5	3	5	4	5	5
156	1	16	武术	10	3	4	1	4	1	2	1	4	2	4	1	18	6	3.6	1.2	3	4	4	4	3	4	4	5	4	4	4	4	4	4	4	4	3.5	4	4	4.25	59	15.75	4	2	4	2	4	2	4	2
164	2	16	武术	11	3	4	5	4	4	5	2	4	3	5	2	22	16	4.4	3.2	4	3	4	3	4	3	5	3	4	3	3	3	2	4	5	3	3.5	3.25	4.25	3	53	14	4	1	2	3	4	1	4	5
168	2	16	曲棍球	6	4	3	1	3	1	4	1	4	1	3	1	17	5	3.4	1	3	4	3	4	4	4	4	4	4	4	4	4	4	4	4	4	3.75	4	3.75	4	58	15.5	4	4	4	4	4	4	4	4
175	1	16	摔跤	2	4	3	1	3	3	4	1	5	2	5	2	20	9	4	1.8	4	4	5	3	4	4	4	4	4	4	4	4	4	4	4	4	4	4	4.25	3.75	60	16	2	2	4	4	4	4	4	4
177	2	16	武术套路	7	4	3	3	3	2	3	2	3	2	3	2	15	11	3	2.2	3	2	3	2	4	3	4	3	4	2	3	3	3	3	3	3	3.5	2.5	3.25	2.75	45	12	2	2	2	2	3	2	3	4
180	2	16	曲棍球	5	2	5	1	4	1	4	1	5	3	5	3	23	9	4.6	1.8	4	4	4	4	5	4	5	5	5	4	4	4	3	3	5	5	4.25	3.75	4.5	4.5	63	17	4	3	2	4	4	3	5	4
181	2	16	曲棍球	5	2	4	2	3	2	3	3	5	1	5	3	20	11	4	2.2	4	4	4	3	4	4	4	5	4	4	5	5	4	4	5	5	4	4	4.5	4.5	63	17	5	4	4	1	5	5	5	3
195	1	16	举重	3	4	4	2	3	1	4	2	4	1	5	4	20	10	4	2	2	4	4	4	4	3	4	4	3	3	4	5	4	3	5	5	3.25	3.25	4.25	4.5	56	15.25	4	3	4	4	4	4	5	4
196	1	16	武术	11	2	3	3	3	2	3	3	3	2	1	1	13	11	2.6	2.2	4	3	4	3	4	2	4	3	4	4	3	3	4	3	4	3	4	3	3.75	3	52	13.75	3	3	4	3	3	3	3	3
198	1	16	中国式摔跤	2	4	1	2	1	2	1	2	1	2	1	2	5	10	1	2	1	2	1	2	1	2	1	2	1	2	1	2	1	2	1	2	1	2	1	2	22	6	3	1	2	2	5	5	3	4
239	1	16	棒球	6	3	5	1	5	2	4	5	4	4	5	5	23	17	4.6	3.4	3	4	4	4	4	5	5	5	4	4	5	4	4	4	5	4	3.75	4.25	4.75	4.25	64	17	2	4	1	3	4	1	4	4
254	2	16	田径	4	4	4	2	3	1	3	1	3	3	3	1	16	8	3.2	1.6	3	3	2	3	3	3	3	3	3	3	3	3	3	3	3	3	3	3	2.75	3	44	11.75	3	3	3	3	3	3	3	3
257	2	16	射击飞碟	1	4	5	1	5	1	5	1	5	1	5	1	25	5	5	1	5	5	5	5	5	5	5	5	5	5	5	5	5	5	5	5	5	5	5	5	75	20	5	5	5	5	5	5	5	5
260	2	16	跳远	2	4	3	1	1	2	3	1	4	1	5	1	16	6	3.2	1.2	3	3	3	3	3	3	3	3	3	3	3	3	3	3	3	3	3	3	3	3	45	12	3	2	5	4	5	4	2	3
263	2	16	散打	3	2	5	2	5	3	5	3	5	3	5	3	25	14	5	2.8	5	5	5	2	5	5	5	5	5	5	5	5	5	5	5	5	5	5	5	4.25	72	19.25	3	3	3	3	3	3	5	4
266	1	16	散打	5	2	4	3	4	3	3	2	4	1	3	2	18	11	3.6	2.2	3	4	4	4	3	3	4	5	4	4	5	4	3	4	5	5	3.25	3.75	4.5	4.5	59	16	4	3	4	2	4	2	5	3
270	1	16	散打	3	1	2	1	2	3	3	1	4	3	3	2	14	10	2.8	2	3	3	4	3	3	3	4	3	3	3	3	3	3	3	3	3	3	3	3.5	3	47	12.5	4	4	4	4	4	4	4	3
278	2	16	散打	4	3	3	3	5	3	3	3	5	3	5	3	21	15	4.2	3	3	5	3	5	5	5	5	5	5	5	5	5	5	5	5	5	4.5	5	4.5	5	71	19	4	4	4	4	4	4	5	5
293	1	16	武术	10	4	3	1	3	1	1	5	5	3	2	5	14	15	2.8	3	3	2	2	3	2	2	2	2	3	3	3	5	5	3	3	5	3.25	2.5	2.5	3.75	43	12	3	3	2	3	2	3	5	3
296	1	16	古典式摔跤	5	4	5	1	5	1	5	1	5	1	5	1	25	5	5	1	5	5	5	3	3	5	5	3	5	5	5	3	3	5	5	3	4	5	5	3	65	17	3	1	3	1	5	2	5	2
297	2	16	足球	1	4	1	1	1	1	1	3	5	5	5	5	13	15	2.6	3	2	3	2	1	5	5	3	5	5	3	5	5	2	2	5	5	3.5	3.25	3.75	4	53	14.5	2	3	4	3	4	3	5	1
301	1	16	田径	3	4	5	1	5	1	5	5	5	5	5	5	25	17	5	3.4	4	5	5	5	5	5	5	5	5	5	5	5	5	5	5	5	4.75	5	5	5	74	19.75	4	4	4	4	4	4	4	4
6	2	17	田径	4	3	5	1	4	2	4	3	5	2	5	4	23	12	4.6	2.4	5	5	5	5	3	4	4	4	3	3	3	3	4	5	5	5	3.75	4.25	4.25	4.25	61	16.5	5	5	5	5	5	5	5	5
12	1	17	空手道	3	2	2	2	2	2	2	2	2	2	2	2	10	10	2	2	3	3	3	3	3	3	3	3	3	3	3	3	3	3	3	3	3	3	3	3	45	12	4	1	5	4	5	4	5	4
25	1	17	空手道	4	2	5	1	3	2	5	1	5	1	5	1	23	6	4.6	1.2	5	5	5	5	5	5	5	5	5	5	5	5	5	5	5	5	5	5	5	5	75	20	2	1	3	4	4	3	5	5
27	1	17	射击	2	2	5	1	5	1	5	1	5	1	5	1	25	5	5	1	5	5	5	5	5	5	5	5	5	5	5	5	5	5	5	5	5	5	5	5	75	20	5	2	5	5	5	5	5	5
37	1	17	举重	5	4	5	1	4	2	5	2	5	1	5	1	24	7	4.8	1.4	4	4	4	4	4	3	4	4	4	4	4	4	4	4	4	4	4	3.75	4	4	59	15.75	4	3	5	2	4	4	4	4
47	1	17	棒球	7	2	5	1	5	1	5	5	5	5	5	5	25	17	5	3.4	5	5	5	5	5	5	5	5	5	5	5	5	5	5	5	5	5	5	5	5	75	20	5	4	4	3	3	3	3	3
91	1	17	散打	7	3	4	1	3	1	3	2	3	1	4	1	17	6	3.4	1.2	3	4	4	5	5	5	5	5	5	5	5	5	5	5	5	5	4.5	4.75	4.75	5	71	19	4	4	4	4	4	4	4	4
113	2	17	艺术体操	11	2	4	3	3	1	4	3	2	3	3	2	16	12	3.2	2.4	3	2	3	2	3	3	3	2	3	3	4	3	3	3	4	2	3	2.75	3.5	2.25	44	11.5	3	4	4	3	3	3	4	4
121	2	17	艺术体操	11	2	1	1	2	3	3	3	1	4	4	4	11	15	2.2	3	3	3	4	4	4	3	4	3	3	3	4	3	3	4	4	3	3.25	3.25	4	3.25	52	13.75	3	1	5	4	4	4	3	4
136	1	17	散打	6	1	5	1	3	1	5	1	5	1	5	1	23	5	4.6	1	3	5	5	5	5	5	5	5	5	5	5	5	5	5	5	5	4.5	5	5	5	73	19.5	4	3	4	4	4	4	5	4
143	1	17	摔跤	1	4	4	3	4	5	3	4	3	5	3	2	17	19	3.4	3.8	2	2	5	2	3	4	2	3	4	3	5	3	3	5	5	3	3	3.5	4.25	2.75	51	13.5	5	1	3	3	4	3	4	4
146	1	17	田径	2	4	3	1	4	1	4	3	3	1	4	2	18	8	3.6	1.6	4	4	4	4	4	4	4	4	4	4	4	4	4	4	4	4	4	4	4	4	60	16	4	4	4	3	5	2	4	3
157	1	17	武术	8	3	1	1	4	3	3	1	5	1	3	1	16	7	3.2	1.4	5	5	5	5	5	5	5	5	5	5	5	5	5	5	5	5	5	5	5	5	75	20	3	3	3	3	3	3	3	3
166	2	17	武术	8	3	5	3	3	3	3	3	3	3	3	3	17	15	3.4	3	3	3	3	3	3	3	3	3	3	3	3	3	3	3	3	3	3	3	3	3	45	12	3	3	3	3	3	3	3	3
169	1	17	武术套路	12	3	3	3	3	3	3	3	3	3	3	3	15	15	3	3	3	3	3	3	3	3	3	3	3	3	3	3	3	3	3	3	3	3	3	3	45	12	3	3	3	3	3	3	3	3
170	1	17	摔跤	5	4	3	1	4	1	4	1	5	3	4	1	20	7	4	1.4	3	2	2	2	2	2	2	2	2	3	3	2	3	3	4	4	2.5	2.5	2.75	2.5	37	10.25	5	3	4	3	4	3	4	3
171	1	17	摔跤	6	4	1	1	1	1	1	1	1	1	1	1	5	5	1	1	1	1	1	1	1	1	1	1	1	1	1	1	1	1	1	1	1	1	1	1	15	4	1	1	1	1	1	1	1	1
210	1	17	田径	5	3	5	1	3	1	5	1	5	1	5	1	23	5	4.6	1	4	5	5	5	4	5	5	5	4	5	5	5	4	5	5	4	4	5	5	4.75	71	18.75	2	3	2	3	2	3	4	1
213	1	17	田径	4	3	3	1	1	1	3	1	4	2	4	1	15	6	3	1.2	5	5	5	5	5	5	5	5	3	4	5	5	4	4	4	5	4.25	4.5	4.75	5	69	18.5	5	2	2	2	5	1	3	4
216	1	17	田径	2	3	5	1	5	1	5	1	5	1	5	1	25	5	5	1	5	5	5	5	5	5	5	5	5	5	5	5	5	5	5	5	5	5	5	5	75	20	5	1	5	1	5	5	5	5
261	2	17	跳水	9	1	4	1	4	1	5	3	5	3	5	5	23	13	4.6	2.6	4	4	4	4	4	4	4	4	4	4	4	4	4	4	5	4	4	4	4.25	4	61	16.25	4	4	4	4	4	4	4	4
262	2	17	散打	4	4	5	1	5	1	5	1	5	2	5	1	25	6	5	1.2	5	5	5	4	5	4	5	4	4	4	4	4	4	4	4	4	4.5	4.25	4.5	4	65	17.25	5	1	5	2	5	1	5	1
264	2	17	散打	3	3	3	2	4	3	4	1	4	1	4	3	19	10	3.8	2	3	3	4	4	4	4	4	4	4	4	4	4	4	4	4	4	3.75	3.75	4	4	58	15.5	3	3	4	2	3	3	2	3
265	2	17	散打	5	2	4	1	5	1	5	1	4	3	5	3	23	9	4.6	1.8	5	3	5	3	4	4	5	3	5	4	4	4	4	5	5	5	4.5	4	4.75	3.75	63	17	4	4	5	1	5	5	4	1
269	1	17	散打	4	2	5	1	5	2	4	1	4	2	5	3	23	9	4.6	1.8	3	4	5	4	4	4	4	4	4	4	4	4	4	4	4	4	3.75	4	4.25	4	60	16	4	4	4	4	4	4	4	4
298	1	17	散打	6	3	5	1	5	1	5	3	5	5	5	1	25	11	5	2.2	3	3	3	5	3	5	5	5	4	5	4	4	4	3	4	4	3.5	4	4	4.5	60	16	3	3	3	3	3	3	3	3
299	1	17	柔道	14	3	5	1	4	1	5	1	5	1	5	1	24	5	4.8	1	2	4	4	5	3	4	4	4	3	3	4	3	3	3	3	5	2.75	3.5	3.75	4.25	52	14.25	4	2	4	2	3	2	3	2
145	1	17	射击	6	4	5	1	3	1	4	1	4	1	5	1	21	5	4.2	1	5	5	5	4	5	5	5	5	5	5	5	5	5	4	5	5	5	4.75	5	4.75	73	19.5	5	4	5	2	5	1	4	1
26	1	18	空手道	4	1	4	1	3	1	4	1	5	1	5	5	21	9	4.2	1.8	4	4	5	5	5	4	5	5	4	5	5	5	5	4	5	5	4.5	4.25	5	5	70	18.75	4	4	5	3	4	4	5	5
41	1	18	田径	4	2	5	1	5	1	3	1	5	1	5	1	23	5	4.6	1	5	5	5	5	5	5	5	5	5	5	5	5	5	5	5	5	5	5	5	5	75	20	5	5	5	1	5	1	5	1
51	1	18	武术散打	5	3	5	1	5	1	5	1	5	1	5	1	25	5	5	1	5	5	5	5	5	5	5	5	5	5	5	5	5	5	5	5	5	5	5	5	75	20	5	5	5	5	5	2	5	5
55	1	18	举重	4	4	5	1	5	1	5	1	5	1	5	5	25	9	5	1.8	5	5	5	5	5	5	5	5	5	5	5	5	5	5	5	5	5	5	5	5	75	20	4	1	4	1	4	1	4	1
58	1	18	散打	5	4	5	2	5	1	5	1	5	2	5	1	25	7	5	1.4	5	5	5	5	5	5	5	5	5	5	5	5	5	5	5	5	5	5	5	5	75	20	5	1	5	3	5	5	5	1
73	1	18	武器散打	6	1	4	2	3	2	4	3	5	3	4	1	20	11	4	2.2	4	5	5	4	4	4	4	4	4	4	4	4	4	4	5	4	4	4.25	4.5	4	63	16.75	4	3	5	4	4	4	4	4
76	1	18	散打	5	4	5	1	5	1	5	1	5	5	5	1	25	9	5	1.8	3	5	5	5	5	5	5	5	5	5	5	5	5	5	5	5	4.5	5	5	5	73	19.5	5	1	5	5	5	1	5	1
84	2	18	举重	7	2	5	1	5	1	5	1	5	1	5	1	25	5	5	1	3	5	5	4	5	4	5	5	5	5	5	5	4	5	5	5	4.25	4.75	5	4.75	70	18.75	5	3	4	3	4	3	4	1
106	1	18	短跑	1	4	3	3	3	3	3	3	3	3	3	3	15	15	3	3	3	3	3	3	3	3	3	3	3	3	3	3	3	3	3	3	3	3	3	3	45	12	3	3	3	3	3	3	3	3
110	1	18	散打	5	4	5	5	5	5	5	5	5	5	5	5	25	25	5	5	3	4	5	5	5	4	5	5	4	4	4	4	4	4	4	4	4	4	4.5	4.5	64	17	4	2	5	3	4	3	4	3
126	1	18	射击	4	2	5	1	5	1	5	1	5	2	5	1	25	6	5	1.2	5	5	5	5	5	5	5	5	5	5	5	5	5	5	5	5	5	5	5	5	75	20	4	1	5	3	5	3	5	5
158	1	18	武术套路	6	3	3	3	3	3	3	3	3	3	3	3	15	15	3	3	3	3	3	3	3	3	3	3	3	3	3	3	3	3	3	3	3	3	3	3	45	12	3	3	3	3	3	3	3	3
159	1	18	武术套路	8	3	3	3	3	3	3	3	3	3	3	3	15	15	3	3	3	3	3	3	3	3	3	3	3	3	3	3	3	3	3	3	3	3	3	3	45	12	3	3	3	3	3	3	3	3
160	1	18	射击	5	3	4	2	4	3	5	1	4	2	4	1	21	9	4.2	1.8	5	5	5	5	5	5	5	5	5	5	5	5	5	5	5	5	5	5	5	5	75	20	4	2	4	5	5	1	5	1
162	1	18	武术	6	3	3	3	2	1	1	2	3	3	3	3	12	12	2.4	2.4	5	2	4	3	5	3	5	5	5	3	4	3	5	3	4	5	5	2.75	4.25	4	59	16	3	3	3	3	5	3	2	2
167	2	18	跆拳道	4	4	2	3	4	4	3	5	2	5	3	2	14	19	2.8	3.8	2	2	2	2	2	2	2	2	2	2	2	2	2	2	2	2	2	2	2	2	30	8	5	2	4	1	3	1	2	2
174	1	18	中国式摔跤	2	4	5	1	4	5	5	2	5	3	5	1	24	12	4.8	2.4	3	5	5	5	3	5	5	5	4	5	5	5	5	5	5	5	3.75	5	5	5	70	18.75	4	1	5	5	5	3	5	4
193	2	18	艺术体操	12	2	4	2	4	2	4	2	4	2	4	2	20	10	4	2	3	4	4	4	4	4	4	4	4	4	4	4	4	4	4	4	3.75	4	4	4	59	15.75	4	3	5	2	5	2	4	4
204	2	18	垒球	5	1	4	1	4	1	4	1	4	2	3	1	19	6	3.8	1.2	5	5	5	5	5	5	5	5	4	5	4	4	4	4	4	5	4.5	4.75	4.5	4.75	69	18.5	4	3	4	4	4	3	4	4
205	2	18	垒球	5	1	5	1	4	1	4	2	5	2	4	3	22	9	4.4	1.8	5	5	5	5	5	5	5	5	5	5	5	5	5	5	5	5	5	5	5	5	75	20	5	5	5	5	5	5	5	5
215	2	18	田径	6	3	5	1	5	1	5	1	5	1	5	1	25	5	5	1	3	5	5	5	5	5	5	5	4	5	5	5	4	5	5	5	4	5	5	5	71	19	5	5	5	5	5	1	5	5
219	1	18	田径	4	3	4	1	4	1	4	1	4	1	4	1	20	5	4	1	5	5	5	5	5	5	5	5	4	5	5	5	5	5	5	5	4.75	5	5	5	74	19.75	5	1	5	1	5	1	3	1
221	2	18	垒球	4	1	4	1	3	3	4	3	4	2	4	4	19	13	3.8	2.6	4	4	4	3	3	3	4	3	3	3	4	3	3	3	3	4	3.25	3.25	3.75	3.25	50	13.5	4	3	3	4	2	4	3	4
222	1	18	棒球	7	1	5	5	5	5	5	3	5	1	5	5	25	19	5	3.8	5	5	5	5	5	5	5	5	5	5	5	5	5	5	5	5	5	5	5	5	75	20	5	5	5	5	5	5	5	1
229	1	18	飞碟多向	2	4	5	1	5	1	5	1	5	1	5	1	25	5	5	1	5	5	5	5	5	5	5	5	5	5	5	5	5	5	5	5	5	5	5	5	75	20	5	1	5	5	5	1	5	1
238	1	18	冰壶	2	2	5	1	4	1	4	5	5	4	5	1	23	12	4.6	2.4	5	5	5	5	5	5	5	5	5	5	5	5	5	5	5	5	5	5	5	5	75	20	5	2	5	5	5	1	5	5
240	2	18	垒球	5	1	4	1	4	1	3	2	4	2	4	5	19	11	3.8	2.2	4	5	5	4	5	4	5	5	4	4	5	4	3	3	5	4	4	4	5	4.25	65	17.25	3	2	3	2	3	2	2	2
248	2	18	羽毛球	10	2	2	1	3	5	3	3	3	1	3	2	14	12	2.8	2.4	4	3	4	4	3	3	3	3	3	3	3	1	3	1	5	3	3.25	2.5	3.75	2.75	46	12.25	3	3	3	3	3	3	3	3
249	2	18	羽毛球	13	2	2	1	3	1	2	1	3	1	2	3	12	7	2.4	1.4	4	4	5	4	3	4	5	4	3	4	5	4	3	3	5	4	3.25	3.75	5	4	60	16	4	4	4	4	5	4	4	4
250	1	18	羽毛球	0	4	1	1	4	1	5	1	5	1	5	1	20	5	4	1	5	5	5	5	5	5	5	5	5	5	5	5	5	3	5	5	5	4.5	5	5	73	19.5	5	1	5	4	4	4	4	4
251	1	18	羽毛球	0	4	1	1	4	1	5	1	5	1	5	1	20	5	4	1	5	5	5	5	5	5	5	5	5	5	5	5	5	5	5	5	5	5	5	5	75	20	5	5	5	3	5	2	5	2
279	1	18	跳水	12	1	5	5	5	5	5	5	5	5	5	5	25	25	5	5	5	5	5	5	5	5	5	5	5	5	5	5	5	5	5	5	5	5	5	5	75	20	5	5	5	5	5	5	5	1
280	2	18	跳水	12	1	3	3	3	3	3	3	3	3	3	3	15	15	3	3	4	3	3	3	3	3	3	3	3	3	3	3	3	3	3	3	3.25	3	3	3	46	12.25	3	3	3	3	3	3	3	3
3	1	19	棒球	10	1	5	1	5	1	5	1	5	1	5	1	25	5	5	1	5	5	5	5	5	5	5	5	5	5	5	5	5	5	5	5	5	5	5	5	75	20	5	5	5	5	5	1	5	5
18	1	19	空手道	2	4	4	1	5	1	5	3	5	2	5	1	24	8	4.8	1.6	4	5	5	5	5	5	5	5	5	5	5	5	5	5	5	5	4.75	5	5	5	74	19.75	5	1	5	4	4	5	5	5
30	1	19	空手道	4	2	5	1	4	2	4	3	5	2	5	1	23	9	4.6	1.8	5	5	5	5	5	5	5	5	5	5	5	5	5	5	5	5	5	5	5	5	75	20	5	1	2	1	5	1	5	1
42	2	19	田径	5	3	5	1	2	1	2	1	2	1	2	5	13	9	2.6	1.8	5	5	5	5	4	4	5	5	4	5	5	4	4	4	5	5	4.25	4.5	5	4.75	69	18.5	4	3	3	3	4	3	5	3
52	1	19	散打	2	2	4	2	2	2	2	2	2	2	2	2	12	10	2.4	2	5	5	5	5	5	5	5	5	5	5	5	5	5	5	5	5	5	5	5	5	75	20	3	3	3	3	3	3	3	3
54	1	19	举重	9	2	5	1	5	1	5	1	5	1	5	1	25	5	5	1	5	5	5	5	5	5	5	5	5	5	5	5	5	5	5	5	5	5	5	5	75	20	4	1	4	1	4	1	4	1
66	1	19	散打	5	3	5	1	1	3	5	3	5	5	5	1	21	13	4.2	2.6	5	5	5	5	5	5	5	5	5	5	5	5	5	5	5	5	5	5	5	5	75	20	5	3	4	4	4	3	5	4
82	1	19	散打	5	2	5	3	5	1	5	1	5	1	5	2	25	8	5	1.6	4	4	4	4	2	3	5	3	3	3	4	4	2	5	4	4	2.75	3.75	4.25	3.75	54	14.5	5	3	5	2	5	4	5	3
89	2	19	曲棍球	9	1	4	1	4	1	3	3	3	4	4	1	18	10	3.6	2	3	3	4	4	4	3	4	4	4	4	4	4	4	4	4	4	3.75	3.5	4	4	57	15.25	4	4	4	4	4	4	4	4
98	2	19	曲棍球	5	1	3	1	1	3	1	5	5	5	5	5	15	19	3	3.8	5	5	5	5	5	5	5	5	5	5	5	5	5	4	5	5	5	4.75	5	5	74	19.75	5	5	5	5	5	5	5	5
104	2	19	篮球	10	3	5	1	4	2	4	1	3	2	3	2	19	8	3.8	1.6	5	5	5	5	5	5	5	5	4	4	5	3	5	4	5	4	4.75	4.5	5	4.25	70	18.5	5	4	5	5	5	5	5	4
112	2	19	曲棍球	7	1	3	1	2	1	3	5	5	3	5	1	18	11	3.6	2.2	5	5	5	5	5	5	5	5	5	5	5	5	5	5	5	5	5	5	5	5	75	20	5	5	5	5	5	4	5	5
120	2	19	曲棍球	7	1	4	1	1	1	4	5	5	1	5	5	19	13	3.8	2.6	5	5	5	5	5	5	5	5	5	5	5	5	5	4	5	5	5	4.75	5	5	74	19.75	5	1	5	3	5	3	5	5
144	2	19	曲棍球	6	1	4	1	3	1	4	2	4	2	4	4	19	10	3.8	2	4	4	4	4	4	4	4	4	4	4	4	4	4	4	4	4	4	4	4	4	60	16	4	3	4	3	4	2	4	4
188	2	19	篮球	12	3	4	1	4	2	4	1	4	3	4	1	20	8	4	1.6	4	4	4	4	4	4	4	4	4	4	4	4	4	3	4	4	4	3.75	4	4	59	15.75	4	4	4	4	4	4	4	3
206	2	19	垒球	5	1	5	1	5	1	5	1	5	2	5	1	25	6	5	1.2	5	5	5	4	4	4	5	5	4	4	4	4	4	4	4	4	4.25	4.25	4.5	4.25	65	17.25	5	4	4	4	4	4	4	4
208	1	19	田径	7	3	1	1	1	1	1	1	1	1	1	1	5	5	1	1	5	5	5	5	5	5	5	5	5	5	5	5	5	5	5	5	5	5	5	5	75	20	5	5	5	5	5	5	5	5
217	2	19	曲棍球	5	1	3	1	3	1	3	1	3	3	3	1	15	7	3	1.4	4	4	4	4	4	4	4	4	4	4	4	5	4	4	4	4	4	4	4	4.25	61	16.25	5	3	4	4	4	4	4	4
223	1	19	棒球	8	1	5	1	5	1	5	1	5	1	5	1	25	5	5	1	5	5	5	5	5	5	5	5	5	5	5	5	5	5	5	5	5	5	5	5	75	20	5	4	5	5	5	1	5	1
224	1	19	棒球	7	1	5	5	5	1	5	1	5	1	5	1	25	9	5	1.8	5	5	5	5	5	5	5	5	5	5	5	5	5	5	5	5	5	5	5	5	75	20	5	5	5	5	5	5	5	5
231	1	19	飞碟	18	3	4	4	4	2	4	4	4	1	4	1	20	12	4	2.4	4	4	5	5	5	5	5	5	5	5	5	5	5	5	5	5	4.75	4.75	5	5	73	19.5	4	3	5	3	5	3	5	3
234	1	19	射击	6	4	3	2	3	2	3	2	4	3	3	2	16	11	3.2	2.2	4	5	5	5	5	5	5	5	5	5	5	5	5	5	5	5	4.75	5	5	5	74	19.75	5	3	5	5	5	5	5	3
236	1	19	射击	3	4	3	3	4	3	3	3	3	3	4	2	17	14	3.4	2.8	3	2	3	3	4	3	4	3	2	3	5	5	4	5	3	4	3.25	3.25	3.75	3.75	52	14	4	4	4	3	4	3	4	4
244	2	19	羽毛球	8	2	4	1	4	2	4	1	4	1	4	1	20	6	4	1.2	2	3	3	2	2	3	3	3	3	3	3	3	3	4	4	4	2.5	3.25	3.25	3	44	12	4	5	4	4	4	4	4	4
245	2	19	羽毛球	0	4	5	1	5	1	5	2	5	1	5	1	25	6	5	1.2	2	3	3	3	3	3	3	3	3	3	3	3	3	3	3	3	2.75	3	3	3	44	11.75	3	3	3	2	4	2	2	2
246	2	19	羽毛球	9	2	3	1	4	3	3	5	5	2	3	3	18	14	3.6	2.8	5	5	5	5	5	5	5	5	5	5	5	5	5	5	5	5	5	5	5	5	75	20	5	5	3	4	5	5	5	5
281	2	19	跳水	9	1	3	3	3	3	3	3	3	3	3	3	15	15	3	3	3	3	3	3	3	3	3	3	3	3	3	3	3	3	3	3	3	3	3	3	45	12	3	3	3	3	3	3	3	3
282	2	19	跳水	12	1	3	3	3	3	3	3	3	3	3	3	15	15	3	3	3	3	3	3	3	3	3	3	3	3	3	3	3	3	3	3	3	3	3	3	45	12	3	3	3	3	3	3	3	3
11	1	20	空手道	5	1	3	3	3	2	4	2	5	2	3	4	18	13	3.6	2.6	5	4	5	4	4	4	5	5	5	5	4	4	5	5	5	5	4.75	4.5	4.75	4.5	69	18.5	5	4	5	3	4	3	4	2
34	2	20	篮球	9	2	4	1	4	1	4	1	5	1	4	1	21	5	4.2	1	4	4	5	5	3	3	3	5	4	3	5	5	3	3	5	4	3.5	3.25	4.5	4.75	60	16	3	1	3	2	4	1	3	1
36	2	20	篮球	6	2	1	2	4	3	5	2	5	5	4	5	19	17	3.8	3.4	5	5	5	5	5	5	5	5	5	5	5	4	4	4	4	5	4.75	4.75	4.75	4.75	71	19	3	3	3	3	3	3	3	3
43	1	20	篮球	5	3	5	5	5	5	5	5	5	5	5	5	25	25	5	5	5	5	5	5	5	5	5	5	5	5	5	5	5	5	5	5	5	5	5	5	75	20	4	4	3	4	3	4	4	4
49	2	20	田径	4	2	4	2	3	1	4	2	5	2	5	1	21	8	4.2	1.6	5	3	5	4	5	4	5	3	5	4	4	3	5	4	5	5	5	3.75	4.75	3.75	64	17.25	5	5	5	5	5	5	5	5
57	1	20	散打	6	2	5	2	5	1	5	1	5	2	5	1	25	7	5	1.4	5	5	5	5	5	5	5	5	5	5	5	5	5	5	5	5	5	5	5	5	75	20	5	1	5	3	5	1	5	1
59	1	20	田径400米	9	2	5	5	5	5	5	5	5	5	5	5	25	25	5	5	4	5	3	5	4	4	4	4	4	4	4	4	4	4	4	4	4	4.25	3.75	4.25	61	16.25	4	4	5	4	4	4	4	4
62	2	20	篮球	9	3	5	1	5	1	1	1	5	5	1	1	17	9	3.4	1.8	5	5	5	5	5	5	5	5	5	5	5	5	5	5	5	5	5	5	5	5	75	20	5	5	5	5	5	5	5	5
63	1	20	散打	2	2	3	5	5	5	5	5	5	5	5	5	23	25	4.6	5	5	3	4	4	4	3	5	2	5	2	4	5	3	4	5	4	4.25	3	4.5	3.75	58	15.5	5	5	5	5	2	4	5	4
64	2	20	艺术体操	12	1	4	2	4	1	2	2	4	2	3	2	17	9	3.4	1.8	4	4	4	3	4	2	3	2	4	1	2	2	4	4	2	2	4	2.75	2.75	2.25	45	11.75	3	4	4	4	4	3	2	3
65	1	20	散打	10	2	5	1	5	1	5	1	5	1	5	1	25	5	5	1	5	5	5	5	5	5	5	5	5	5	5	5	5	5	5	5	5	5	5	5	75	20	5	3	5	3	5	3	5	3
69	2	20	篮球	4	3	3	2	3	3	3	2	3	2	3	3	15	12	3	2.4	4	4	4	4	4	4	4	4	4	5	3	4	4	4	4	5	4	4.25	3.75	4.25	60	16.25	4	3	3	5	4	5	4	4
81	1	20	篮球	8	3	4	3	4	2	4	3	5	3	4	1	21	12	4.2	2.4	4	4	4	4	4	4	4	4	4	4	4	4	4	4	4	4	4	4	4	4	60	16	4	4	4	4	4	4	4	4
85	1	20	篮球	5	3	3	1	3	1	1	1	2	1	1	1	10	5	2	1	5	5	5	5	2	3	3	4	3	4	5	5	2	5	5	5	3	4.25	4.5	4.75	61	16.5	5	5	5	5	5	5	5	5
102	2	20	曲棍球	5	2	3	1	3	1	2	4	5	3	5	5	18	14	3.6	2.8	5	5	5	5	5	5	5	5	5	5	5	5	5	5	5	5	5	5	5	5	75	20	5	3	5	4	5	3	5	3
107	2	20	曲棍球	9	1	3	2	3	2	3	5	5	5	3	3	17	17	3.4	3.4	5	4	5	3	5	4	5	4	4	3	3	3	4	4	5	3	4.5	3.75	4.5	3.25	61	16	5	5	5	5	5	5	5	5
117	2	20	曲棍球	5	1	5	1	3	1	4	1	5	1	5	1	22	5	4.4	1	4	4	4	4	4	3	4	4	3	4	4	4	4	4	4	4	3.75	3.75	4	4	58	15.5	4	3	4	3	4	3	4	3
137	1	20	举重	10	1	3	3	3	3	3	3	3	3	3	3	15	15	3	3	3	5	5	5	5	5	5	5	5	5	5	5	5	5	5	5	4.5	5	5	5	73	19.5	2	2	2	2	2	2	2	2
172	1	20	田径	10	2	4	1	4	1	3	1	4	2	4	1	19	6	3.8	1.2	4	3	3	3	4	3	4	3	3	3	4	3	3	4	4	3	3.5	3.25	3.75	3	51	13.5	4	4	4	4	4	4	4	4
226	2	20	篮球	9	2	4	1	3	1	3	1	4	1	4	1	18	5	3.6	1	3	4	4	4	4	4	4	4	5	4	5	5	3	3	4	4	3.75	3.75	4.25	4.25	60	16	3	3	4	4	4	3	4	4
232	1	20	射击	4	1	5	5	5	5	5	5	5	5	5	5	25	25	5	5	5	5	5	5	5	5	5	5	5	5	5	5	5	5	5	5	5	5	5	5	75	20	5	5	5	5	5	5	5	5
233	2	20	摔跤	9	4	5	5	5	5	5	5	5	5	5	5	25	25	5	5	3	3	3	3	3	3	3	3	3	3	3	3	3	3	3	3	3	3	3	3	45	12	4	4	4	4	4	4	4	4
235	2	20	射击飞碟	6	4	4	1	3	1	4	1	4	1	4	1	19	5	3.8	1	2	4	4	3	3	3	3	3	3	3	3	4	4	4	4	4	3	3.5	3.5	3.5	50	13.5	3	3	3	4	4	4	4	3
237	2	20	射击	3	4	5	1	5	1	1	1	5	1	5	1	21	5	4.2	1	4	5	5	5	5	5	5	5	5	5	5	5	5	5	5	5	4.75	5	5	5	74	19.75	5	3	5	5	5	3	5	3
242	1	20	羽毛球	12	3	5	5	5	5	5	5	5	5	5	5	25	25	5	5	5	5	5	5	5	5	5	5	5	5	5	5	5	5	5	5	5	5	5	5	75	20	5	5	5	5	5	5	5	5
253	1	20	羽毛球	9	3	3	1	4	1	4	1	4	1	4	1	19	5	3.8	1	5	5	5	5	5	5	5	5	5	5	5	5	5	5	5	5	5	5	5	5	75	20	5	5	5	5	5	5	5	5
255	2	20	羽毛球	6	3	5	3	3	3	3	3	4	3	3	3	18	15	3.6	3	3	3	3	3	3	3	3	3	3	3	5	5	5	5	5	5	3.5	3.5	4	4	55	15	2	2	2	2	2	4	4	3
256	2	20	羽毛球	11	2	3	1	3	1	4	3	2	3	4	4	16	12	3.2	2.4	3	3	3	3	3	4	4	4	4	4	4	5	5	4	5	5	3.75	3.75	4	4.25	58	15.75	4	2	3	4	4	4	3	3
259	2	20	羽毛球	10	3	5	5	5	5	5	5	5	5	5	5	25	25	5	5	5	5	5	5	5	5	5	5	5	5	5	5	5	5	5	5	5	5	5	5	75	20	5	5	5	5	5	5	5	5
287	1	20	羽毛球	5	2	4	3	3	4	4	3	4	3	4	2	19	15	3.8	3	5	4	4	4	5	5	5	4	5	5	4	5	5	5	4	4	5	4.75	4.25	4.25	69	18.25	4	4	5	4	4	4	5	4
289	1	20	跳水	10	1	4	1	3	2	3	2	3	2	4	4	17	11	3.4	2.2	4	5	5	3	3	4	4	3	5	5	4	4	3	4	5	3	3.75	4.5	4.5	3.25	61	16	5	5	5	5	5	5	5	5
2	1	21	射击	7	3	3	4	4	4	4	3	3	4	3	4	17	19	3.4	3.8	4	4	3	4	5	5	5	5	5	5	5	5	5	5	5	5	4.75	4.75	4.5	4.75	70	18.75	4	4	3	3	4	4	4	4
7	2	21	田径	8	1	5	1	5	1	5	5	5	1	5	1	25	9	5	1.8	5	5	5	5	5	5	5	5	5	5	5	5	5	5	5	5	5	5	5	5	75	20	5	5	5	5	5	3	5	4
14	1	21	空手道	6	4	4	1	3	1	3	1	1	1	1	1	12	5	2.4	1	4	4	4	4	4	4	4	4	4	4	4	5	4	4	4	4	4	4	4	4.25	61	16.25	5	3	4	3	4	3	5	2
17	1	21	棒球	13	1	5	1	1	1	1	1	5	3	3	5	15	11	3	2.2	5	5	5	5	5	5	5	5	5	5	5	5	5	5	5	5	5	5	5	5	75	20	5	5	5	5	5	3	5	3
29	1	21	空手道	7	1	5	1	5	1	5	1	5	1	5	1	25	5	5	1	5	5	5	5	5	5	5	5	5	5	5	5	5	5	5	5	5	5	5	5	75	20	5	1	4	3	4	3	4	4
45	1	21	田径400米	16	2	1	1	1	1	1	1	1	1	1	1	5	5	1	1	5	5	5	5	5	5	5	5	5	5	5	5	5	5	5	5	5	5	5	5	75	20	5	5	5	5	5	5	5	5
48	2	21	田径	7	2	5	2	5	3	5	3	3	3	4	2	22	13	4.4	2.6	3	4	3	4	4	4	4	4	4	4	4	4	3	3	5	4	3.5	3.75	4	4	57	15.25	4	4	4	5	4	5	5	5
61	2	21	艺术体操	14	1	4	1	4	3	4	3	4	4	5	1	21	12	4.2	2.4	3	4	3	4	4	3	3	4	3	3	3	4	2	3	3	2	3	3.25	3	3.5	49	12.75	3	4	3	4	3	4	4	4
67	1	21	篮球	7	3	4	4	4	4	4	4	4	4	4	4	20	20	4	4	4	4	4	4	4	4	4	5	4	4	4	4	4	4	4	4	4	4	4	4.25	61	16.25	5	5	5	5	5	5	5	5
83	1	21	篮球	14	2	5	1	5	1	5	5	5	1	5	1	25	9	5	1.8	5	5	5	5	5	5	5	5	5	5	5	5	5	5	5	5	5	5	5	5	75	20	3	3	3	3	4	3	3	3
96	2	21	曲棍球	7	1	5	1	5	1	3	3	5	3	5	3	23	11	4.6	2.2	5	5	5	5	5	5	5	5	5	5	5	5	5	5	5	5	5	5	5	5	75	20	5	5	5	5	5	5	5	5
105	2	21	艺术体操	12	1	4	1	4	5	3	4	5	4	4	2	20	16	4	3.2	4	4	4	4	4	4	4	3	4	3	4	3	3	5	5	3	3.75	4	4.25	3.25	58	15.25	4	3	3	3	4	3	4	1
111	2	21	艺术体操	14	1	3	1	3	1	3	2	3	2	3	5	15	11	3	2.2	3	2	3	2	3	2	3	2	2	2	2	2	2	3	4	2	2.5	2.25	3	2	37	9.75	3	3	3	3	3	3	3	3
118	1	21	武术散打	8	1	4	2	4	2	4	3	3	5	4	3	19	15	3.8	3	3	3	3	2	3	3	3	3	3	3	3	3	2	4	4	3	2.75	3.25	3.25	2.75	45	12	4	4	4	4	4	1	4	3
209	1	21	田径	3	2	2	3	3	4	2	4	2	3	4	4	13	18	2.6	3.6	4	3	5	4	3	4	2	4	4	4	4	4	4	4	4	4	3.75	3.75	3.75	4	57	15.25	4	3	4	4	4	4	5	4
227	2	21	垒球	6	1	5	1	5	1	5	5	5	1	5	5	25	13	5	2.6	5	5	5	5	5	5	5	5	5	5	5	5	5	5	5	5	5	5	5	5	75	20	5	5	5	5	5	3	5	3
292	1	21	跳水	13	1	5	1	5	1	5	1	5	1	3	1	23	5	4.6	1	5	5	5	5	5	5	5	5	5	5	5	5	5	5	5	5	5	5	5	5	75	20	5	3	5	5	5	4	5	3
5	1	22	100米、跳远	9	3	4	1	1	1	3	1	4	1	3	5	15	9	3	1.8	4	5	5	5	5	4	5	5	5	5	5	5	5	4	5	5	4.75	4.5	5	5	72	19.25	5	3	4	3	5	1	5	4
13	2	22	空手道	3	4	4	1	3	1	3	1	4	1	3	1	17	5	3.4	1	4	4	4	4	4	4	4	4	4	4	4	4	4	4	4	4	4	4	4	4	60	16	5	3	4	3	4	3	5	2
40	1	22	武术散打	10	1	5	1	4	1	5	2	4	2	5	1	23	7	4.6	1.4	5	4	4	4	5	4	5	4	5	4	5	4	4	5	5	3	4.75	4.25	4.75	3.75	67	17.5	5	5	5	5	5	4	5	3
44	1	22	空手道	6	1	5	1	5	1	5	3	5	2	3	3	23	10	4.6	2	5	5	5	5	5	5	5	5	5	5	5	5	5	5	5	5	5	5	5	5	75	20	5	3	4	5	5	4	4	5
56	1	22	田径	8	1	5	1	3	2	5	2	5	4	4	3	22	12	4.4	2.4	5	5	5	5	5	5	5	5	5	5	5	5	5	5	5	5	5	5	5	5	75	20	5	3	2	4	4	4	4	4
71	2	22	举重	10	1	3	1	3	3	3	3	3	2	1	1	13	10	2.6	2	3	3	3	3	3	3	3	3	3	3	3	3	3	4	3	3	3	3.25	3	3	46	12.25	3	3	3	3	3	3	3	3
97	2	22	曲棍球	12	1	4	4	4	4	4	4	4	4	4	4	20	20	4	4	4	4	4	4	4	4	4	4	4	4	4	4	4	4	4	4	4	4	4	4	60	16	3	2	3	3	4	3	4	3
114	2	22	艺术体操	13	1	4	1	3	2	4	4	1	3	4	4	16	14	3.2	2.8	3	2	2	2	3	2	2	2	2	2	3	2	2	3	3	2	2.5	2.25	2.5	2	35	9.25	4	3	4	3	3	2	2	2
128	2	22	垒球	8	1	4	1	1	1	1	1	4	1	5	1	15	5	3	1	4	3	3	3	4	4	4	4	4	4	4	4	4	5	5	5	4	4	4	4	59	16	5	5	5	5	5	5	5	5
129	2	22	艺术体操	13	1	4	1	4	5	3	4	4	3	5	5	20	18	4	3.6	3	4	4	3	3	3	3	3	3	2	4	2	2	4	5	3	2.75	3.25	4	2.75	48	12.75	4	3	4	3	4	3	3	3
135	2	22	曲棍球	8	1	4	1	4	1	4	1	4	1	4	1	20	5	4	1	3	4	4	4	4	4	3	4	3	3	4	4	3	4	4	4	3.25	3.75	3.75	4	55	14.75	4	1	4	3	4	1	4	1
151	2	22	垒球	5	1	3	1	3	1	5	1	5	1	5	1	21	5	4.2	1	3	4	4	4	5	5	5	5	3	5	5	5	5	5	5	5	4	4.75	4.75	4.75	68	18.25	5	1	5	1	5	1	3	1
200	2	22	篮球	10	1	2	2	2	2	4	3	2	3	3	2	13	12	2.6	2.4	4	3	4	4	4	3	4	4	4	3	4	4	4	3	4	4	4	3	4	4	56	15	4	4	4	4	4	3	4	3
202	2	22	垒球	8	1	5	1	5	1	5	1	5	1	5	1	25	5	5	1	5	5	5	5	5	5	5	5	5	5	5	5	5	5	5	5	5	5	5	5	75	20	5	5	5	4	4	3	5	3
230	2	22	飞碟射击	7	2	3	2	2	3	3	2	4	2	3	4	15	13	3	2.6	4	4	4	4	5	3	5	5	5	4	5	5	5	5	5	5	4.75	4	4.75	4.75	68	18.25	4	4	4	5	5	4	5	5
252	1	22	羽毛球	10	3	5	2	3	4	4	5	5	2	4	4	21	17	4.2	3.4	4	5	5	5	4	5	4	5	5	5	4	5	5	4	5	5	4.5	4.75	4.5	5	70	18.75	5	3	4	4	4	3	5	4
276	2	22	跳水	20	1	2	1	3	1	2	1	2	3	2	2	11	8	2.2	1.6	2	3	3	3	2	3	3	3	2	3	2	2	3	2	3	2	2.25	2.75	2.75	2.5	39	10.25	3	3	3	3	3	3	3	3
10	1	23	空手道	5	1	5	1	3	1	3	1	5	3	4	1	20	7	4	1.4	5	5	5	5	5	5	5	5	5	5	5	5	5	5	5	5	5	5	5	5	75	20	5	1	5	5	5	5	5	4
21	1	23	棒球	6	1	4	1	3	5	4	5	5	5	5	2	21	18	4.2	3.6	4	5	4	5	5	5	4	5	4	5	4	3	5	5	5	5	4.5	5	4.25	4.5	68	18.25	5	3	5	4	5	3	4	4
22	2	23	艺术体操	14	1	5	1	4	4	4	2	2	5	5	3	20	15	4	3	5	4	4	3	5	3	5	4	4	3	4	4	4	4	5	5	4.5	3.5	4.5	4	61	16.5	5	5	5	5	5	5	5	5
53	2	23	举重	13	1	4	2	4	1	4	2	4	2	3	2	19	9	3.8	1.8	3	2	4	3	4	3	4	3	4	3	4	3	4	4	4	3	3.75	3	4	3	52	13.75	4	5	5	5	5	5	5	5
88	2	23	曲棍球	10	1	2	1	3	1	2	1	5	3	4	2	16	8	3.2	1.6	3	4	4	4	4	4	4	4	4	5	4	5	5	5	5	5	4	4.5	4.25	4.5	64	17.25	4	3	3	3	4	3	4	5
93	2	23	曲棍球	12	1	4	1	4	1	3	1	5	2	5	1	21	6	4.2	1.2	4	5	4	4	4	5	5	4	4	5	5	4	3	5	5	4	3.75	5	4.75	4	66	17.5	5	5	5	5	5	5	5	5
99	2	23	曲棍球	9	1	5	1	4	1	5	5	5	4	4	3	23	14	4.6	2.8	5	5	5	4	5	4	5	5	5	4	5	5	4	4	5	5	4.75	4.25	5	4.75	70	18.75	3	3	3	3	3	3	3	3
122	2	23	曲棍球	11	1	4	1	4	1	4	5	3	5	4	3	19	15	3.8	3	4	4	4	4	5	4	4	4	4	4	5	4	4	4	5	4	4.25	4	4.5	4	63	16.75	5	5	5	5	5	5	5	2
142	2	23	垒球	8	1	5	1	5	1	5	1	5	1	5	1	25	5	5	1	5	5	5	5	5	5	5	5	5	5	5	5	5	5	5	5	5	5	5	5	75	20	5	5	5	5	5	5	5	5
153	2	23	垒球	9	1	3	2	1	1	3	4	1	2	2	1	10	10	2	2	4	4	5	5	5	5	5	5	5	5	5	5	5	5	5	5	4.75	4.75	5	5	73	19.5	5	5	5	5	5	5	5	5
197	1	23	篮球	10	1	4	1	3	2	4	2	4	1	1	2	16	8	3.2	1.6	5	5	5	5	5	5	5	5	5	4	5	5	5	3	5	5	5	4.25	5	5	72	19.25	3	3	3	3	3	3	3	3
207	2	23	垒球	7	1	4	1	4	1	3	1	5	3	5	2	21	8	4.2	1.6	4	4	4	4	4	4	4	4	4	4	4	4	4	4	4	4	4	4	4	4	60	16	4	3	4	3	3	2	3	2
275	1	23	跳水	15	1	5	1	4	2	5	2	5	3	5	1	24	9	4.8	1.8	5	4	5	4	5	4	5	5	5	4	5	5	5	5	5	5	5	4.25	5	4.75	71	19	5	5	5	2	5	2	5	2
283	2	23	跳水	17	1	4	1	4	1	2	3	4	1	3	4	17	10	3.4	2	4	4	4	1	4	4	4	4	4	4	4	4	4	4	4	4	4	4	4	3.25	57	15.25	3	3	3	3	3	3	3	3
290	2	23	篮球	5	4	2	1	1	1	1	3	2	2	2	1	8	8	1.6	1.6	2	3	2	4	3	3	3	3	4	3	3	3	4	3	3	2	3.25	3	2.75	3	46	12	2	4	2	4	2	2	3	3
9	1	24	举重	11	1	4	2	3	2	4	2	2	3	3	2	16	11	3.2	2.2	4	4	4	3	3	3	4	3	4	3	4	3	4	4	4	3	3.75	3.5	4	3	54	14.25	4	2	4	3	4	4	4	2
35	1	24	篮球	10	1	5	1	5	1	5	3	5	5	5	1	25	11	5	2.2	4	3	4	3	3	4	4	4	4	4	4	4	3	4	4	4	3.5	3.75	4	3.75	56	15	4	4	4	4	4	3	4	4
74	2	24	垒球	10	1	4	1	5	1	3	3	5	1	2	1	19	7	3.8	1.4	5	5	5	5	5	4	5	5	5	5	5	5	5	5	5	5	5	4.75	5	5	74	19.75	5	3	5	5	5	3	5	3
77	2	24	垒球	13	1	5	1	5	1	5	1	5	1	5	1	25	5	5	1	5	5	5	4	5	4	5	5	5	5	5	5	5	4	5	5	5	4.5	5	4.75	72	19.25	3	4	4	5	4	4	3	4
79	1	24	田径400米	6	2	4	1	2	1	3	1	4	2	3	2	16	7	3.2	1.4	3	4	3	4	4	4	4	4	4	5	3	3	3	5	4	3	3.5	4.5	3.5	3.5	57	15	4	4	5	5	4	3	4	1
87	2	24	曲棍球	17	1	5	2	4	1	5	3	5	3	5	2	24	11	4.8	2.2	5	5	5	5	5	5	5	5	5	5	5	5	5	5	5	5	5	5	5	5	75	20	5	3	3	2	5	2	5	2
92	2	24	曲棍球	12	1	4	2	3	1	5	3	4	5	5	1	21	12	4.2	2.4	5	5	5	5	5	5	5	5	5	5	5	5	5	5	5	5	5	5	5	5	75	20	5	5	5	3	5	3	5	5
284	1	24	篮球	8	3	4	2	4	1	5	3	4	4	5	1	22	11	4.4	2.2	4	5	5	5	5	5	4	5	5	5	5	5	5	5	5	5	4.75	5	4.75	5	73	19.5	4	4	4	5	5	4	5	4
285	1	24	羽毛球	4	1	5	5	5	5	5	5	5	5	5	5	25	25	5	5	5	5	5	5	5	5	5	5	5	5	5	5	5	5	5	5	5	5	5	5	75	20	5	5	5	5	5	5	5	5
288	2	24	羽毛球	5	3	4	4	4	4	4	4	4	4	4	4	20	20	4	4	4	4	4	4	4	4	4	4	4	4	4	4	4	4	4	4	4	4	4	4	60	16	4	4	4	4	4	4	4	4
4	1	25	棒球	11	1	3	1	3	1	4	3	4	2	4	1	18	8	3.6	1.6	2	3	4	5	5	5	3	5	5	5	3	5	4	4	4	5	4	4.25	3.5	5	62	16.75	5	5	4	5	5	1	3	4
32	1	25	篮球	8	3	2	3	2	4	4	2	2	3	3	3	13	15	2.6	3	3	3	3	3	3	3	3	3	5	4	4	3	3	3	3	3	3.5	3.25	3.25	3	49	13	3	5	5	5	5	5	5	1
50	2	25	篮球	14	1	5	4	4	2	5	3	4	3	3	1	21	13	4.2	2.6	3	2	2	2	3	2	2	2	3	2	3	2	2	4	3	3	2.75	2.5	2.5	2.25	37	10	4	1	2	2	4	1	4	1
139	2	25	曲棍球	15	1	3	1	3	1	3	2	4	1	2	1	15	6	3	1.2	4	4	4	3	4	3	4	3	4	3	5	4	3	4	5	3	3.75	3.5	4.5	3.25	57	15	4	2	4	1	4	1	4	1
94	2	26	曲棍球	15	1	2	2	3	2	2	4	5	3	3	2	15	13	3	2.6	4	4	5	3	5	4	5	5	5	4	4	4	5	5	5	5	4.75	4.25	4.75	4.25	67	18	4	3	4	4	4	3	5	3
124	2	26	曲棍球	14	1	4	2	3	3	2	5	4	5	2	1	15	16	3	3.2	4	4	4	3	4	4	3	3	4	4	4	4	4	4	4	4	4	4	3.75	3.5	57	15.25	3	4	3	3	3	3	4	4
185	1	26	篮球	15	1	3	3	4	2	4	3	3	3	3	3	17	14	3.4	2.8	4	4	4	5	5	4	5	5	5	4	5	5	5	5	5	4	4.75	4.25	4.75	4.75	70	18.5	5	3	4	4	4	4	5	4
243	1	26	游泳	13	2	2	2	4	2	2	2	2	5	2	2	12	13	2.4	2.6	3	2	2	1	2	1	2	1	3	2	1	1	2	4	4	2	2.5	2.25	2.25	1.25	31	8.25	4	2	4	4	5	5	2	4
258	2	26	羽毛球	20	2	3	3	3	3	3	3	3	3	3	3	15	15	3	3	3	3	3	3	3	3	3	3	3	3	3	3	3	3	5	5	3	3	3.5	3.5	47	13	3	3	3	3	3	3	3	3
286	2	26	网球	6	4	5	5	5	5	5	5	5	5	5	5	25	25	5	5	5	5	5	5	5	5	5	5	5	5	5	5	5	5	5	5	5	5	5	5	75	20	5	5	5	5	5	1	5	5
15	1	27	田径	10	2	4	3	3	4	4	3	2	3	5	3	18	16	3.6	3.2	4	1	3	1	3	3	2	4	3	2	2	2	1	4	5	4	2.75	2.5	3	2.75	40	11	5	4	4	4	4	4	3	4
101	2	27	曲棍球	15	1	3	1	3	1	4	1	5	1	5	1	20	5	4	1	5	5	5	4	5	4	5	5	5	4	5	5	5	5	5	5	5	4.5	5	4.75	72	19.25	4	5	5	5	5	3	5	4
70	1	28	田径	7	1	5	1	5	2	5	2	5	2	4	1	24	8	4.8	1.6	5	5	5	5	5	5	5	5	5	1	5	5	5	5	5	5	5	4	5	5	71	19	5	1	5	2	5	3	5	1
125	2	28	曲棍球	16	1	4	2	2	1	3	1	4	1	4	1	17	6	3.4	1.2	4	5	4	4	5	4	5	4	4	4	5	4	5	5	5	4	4.5	4.5	4.75	4	67	17.75	4	4	3	4	3	4	4	4
201	2	29	篮球	20	1	5	4	5	1	5	1	1	1	5	1	21	8	4.2	1.6	3	3	3	3	3	3	3	3	3	3	3	3	3	3	3	3	3	3	3	3	45	12	4	3	4	3	4	2	5	4
131	2	30	曲棍球	16	1	4	2	4	3	3	2	5	2	4	1	20	10	4	2	4	4	5	3	5	5	5	5	5	4	5	4	3	5	5	4	4.25	4.5	5	4	67	17.75	4	1	2	3	4	3	5	3
186	1	30	篮球	15	2	1	3	2	1	3	5	2	4	3	5	11	18	2.2	3.6	4	4	4	3	5	4	4	4	5	4	5	4	5	4	4	5	4.75	4	4.25	4	63	17	3	2	4	4	5	4	4	3
141	1	33	篮球	14	1	5	2	5	5	5	3	5	5	5	1	25	16	5	3.2	5	5	5	4	5	4	4	4	4	4	4	4	4	4	5	4	4.5	4.25	4.5	4	65	17.25	4	4	4	4	4	4	4	4
8	1	34	田径400米	14	1	3	1	3	1	2	2	5	1	5	1	18	6	3.6	1.2	5	5	5	5	5	5	5	5	5	5	5	4	5	4	5	4	5	4.75	5	4.5	73	19.25	5	3	5	5	4	4	5	4
[truncated: 26 more columns]
